# Supplementary material for: Metabolome, Plant Hormone, and Transcriptome Analyses Reveal the Mechanism of Spatial Accumulation Pattern of Anthocyanins in Peach Flesh
Source: Foods. 2023 Jun 7;12(12):2297. doi: 10.3390/foods12122297 (PMC10296808; doi:10.3390/foods12122297)
Supplement: Supplementary file 1 [file foods-12-02297-s001.zip]

Archive with 1 entries (1 files):
- foods-2358496-supplementary.xlsx
