# Supplementary material for: Metabolome, Plant Hormone, and Transcriptome Analyses Reveal the Mechanism of Spatial Accumulation Pattern of Anthocyanins in Peach Flesh
Source: Foods. 2023 Jun 7;12(12):2297. doi: 10.3390/foods12122297 (PMC10296808; doi:10.3390/foods12122297)
Supplement: Supplementary file 1 [file foods-12-02297-s001.zip › foods-2358496-supplementary.xlsx]

## Sheet: Sheet1
File S1 Sequences of the primers used in this study
Primer name	Primer Sequence
ppa004544m.g-F	AGAAGCTGTCCCGGGATTAT
ppa004544m.g-R	CCCACCTTTCTCTGTGGTGT
ppa011276m.g-F	TCACACAATCTCCCAATGGA
ppa011276m.g-R	TGCCTCCGAAAGCAGTTTAT
ppa007636m.g-F	GGACTGGACACAGAGGCATT
ppa007636m.g-R	GGGGCATTTTGGGTAGAAAT
ppa008069m.g-F	TGAATGTCGAAGAGCACCAG
ppa008069m.g-R	AGAAATGGGCCAATCACAAG
ppa007738m.g-F	ATGCATATTGGGGACACCAT
ppa007738m.g-R	ACTGCCCATGAAATCCTCAC
ppa005342m.g-F	CCCCTTGATGAGAAAACCAA
ppa005342m.g-R	CCAACCGATTCCTTCTTCAA
ppa011242m.g-F	GCAAGAGGCAACAAAGAAGG
ppa011242m.g-R	AACAAGCACCACATCCACAA
ppa011307m.g-F	TGGCTGGAGAAGCTTTCACT
ppa011307m.g-R	GCCCCAATTTAGCTTCATCA
ppa011371m.g-F	TATGGGGCACAAAAGGAGAG
ppa011371m.g-R	GCCTCTGTGCTGAAGTTTCC
ppa011383m.g-F	ACCCATTTGGTCAAATTCCA
ppa011383m.g-R	GTCGAACTTTTGACCCTCCA
ppa004433m.g-F	AGTATGGGCCTCTCATGCAC
ppa004433m.g-R	GAAGTTGGTGTCGTGGGTCT
PpN1-F	CCAGGAGAATCGGTGAGCAGAAAA
PpN1-R	TCGAGGGTGGAGGACTTGAGAATG
